# Supplementary material for: Audiogenic Seizures and Social Deficits: No Aggravation Found in Krushinsky–Molodkina Rats
Source: Biomedicines. 2023 Sep 18;11(9):2566. doi: 10.3390/biomedicines11092566 (PMC10526393; doi:10.3390/biomedicines11092566)
Supplement: Supplementary file 1 [file biomedicines-11-02566-s001.zip]

Archive with 1 entries (1 files):
- biomedicines-2531201-supplementary.pdf
